# Supplementary material for: Velopharyngeal Incompetence in Musicians: A State-of-the-Art Review
Source: J Pers Med. 2023 Oct 9;13(10):1477. doi: 10.3390/jpm13101477 (PMC10608608; doi:10.3390/jpm13101477)
Supplement: Supplementary file 1 [file jpm-13-01477-s001.zip]

Archive with 1 entries (1 files):
- jpm-2588644-supplementary.pdf
